# Supplementary material for: Facile Fabrication of Highly Hydrophobic Onion-like Candle Soot-Coated Mesh for Durable Oil/Water Separation
Source: Nanomaterials (Basel). 2022 Feb 24;12(5):761. doi: 10.3390/nano12050761 (PMC8912305; doi:10.3390/nano12050761)
Supplement: Supplementary file 1 [file nanomaterials-12-00761-s001.zip]

Archive with 6 entries (5 files):
- nanomaterials-1568079-Supplementary/
- nanomaterials-1568079-Supplementary/nanomaterials-1568079-Supplementary.pdf
- nanomaterials-1568079-Supplementary/Video S1.mp4
- nanomaterials-1568079-Supplementary/Video S2.mp4
- nanomaterials-1568079-Supplementary/Video S3.mp4
- nanomaterials-1568079-Supplementary/Video S4.mp4
